# Supplementary material for: On the Road to Safety: Examining Children’s Cycling Skills and Physical Activity Levels
Source: Children (Basel). 2024 Dec 22;11(12):1556. doi: 10.3390/children11121556 (PMC11727309; doi:10.3390/children11121556)
Supplement: Supplementary file 1 [file children-11-01556-s001.zip]

Archive with 1 entries (1 files):
- children-3371529-supplementary.pdf
